# Supplementary material for: Features of the Duckweed Lemna That Support Rapid Growth under Extremes of Light Intensity
Source: Cells. 2021 Jun 12;10(6):1481. doi: 10.3390/cells10061481 (PMC8231585; doi:10.3390/cells10061481)
Supplement: Supplementary file 1 [file cells-10-01481-s001.zip]

Archive with 1 entries (1 files):
- cells-1225663-supplementary.xlsx
