# Supplementary material for: Features of the Duckweed Lemna That Support Rapid Growth under Extremes of Light Intensity
Source: Cells. 2021 Jun 12;10(6):1481. doi: 10.3390/cells10061481 (PMC8231585; doi:10.3390/cells10061481)
Supplement: Supplementary file 1 [file cells-10-01481-s001.zip › cells-1225663-supplementary.xlsx]

## Sheet: TableS1
Table S1. Source, species, and groupings of data used for principal component analysis of pigment composition, as well as scores for all eight of the resulting principal components (PC). PC1 and PC2 scores are shown in Fig. 10A.
Source	Species	Group	PC1 (57.9%)	PC2 (18.1%)	PC3 (13.0%)	PC4 (6.3%)	PC5 (2.8%)	PC6 (1.0%)	PC7 (0.6%)	PC8 (0.3%)
Original data	Lemna gibba	Lemna gibba (50)	-0.11	-0.234	2.044	-0.657	-0.117	-0.342	-0.064	0.181
Original data	Lemna gibba	Lemna gibba (50)	0.088	-0.903	2.454	-0.513	0.21	-0.086	0.103	0.13
Original data	Lemna gibba	Lemna gibba (50)	0.006	-0.735	2.432	-0.542	0.02	-0.226	0.099	0.121
Original data	Lemna gibba	Lemna gibba (50)	-0.029	-0.859	2.677	-0.395	-0.148	-0.166	0.206	0.086
Original data	Lemna gibba	Lemna gibba (1000)	7.728	-1.455	-0.147	0.823	0.206	-0.035	0.064	-0.143
Original data	Lemna gibba	Lemna gibba (1000)	7.953	-0.731	-1.037	0.671	-0.56	-0.249	0.255	0.166
Original data	Lemna gibba	Lemna gibba (1000)	6.891	-0.31	-0.447	0.391	-0.884	0.317	-0.129	0.154
Original data	Lemna minor	Lemna minor (Sun)	0.365	-1.369	-0.474	-1.429	0.465	0.01	-0.049	-0.12
Original data	Lemna minor	Lemna minor (Sun)	0.04	-1.466	-0.72	-1.44	-0.011	0.124	0.297	-0.192
Original data	Lemna minor	Lemna minor (Sun)	0.092	-1.333	-0.726	-1.475	0.121	0.103	0.279	-0.186
Original data	Lemna minor	Lemna minor (Sun)	-0.01	-1.195	-0.811	-1.515	0.078	0.061	0.18	-0.151
Original data	Malva neglecta	Malva neglecta (Sun)	1.053	1.649	0.427	-0.564	0.249	0.599	-0.122	-0.093
Original data	Malva neglecta	Malva neglecta (Sun)	0.367	1.516	-0.542	-0.462	0.045	0.643	-0.129	0.007
Original data	Malva neglecta	Malva neglecta (Sun)	0.387	1.129	0.436	-0.369	-0.096	0.518	-0.143	0.007
Original data	Malva neglecta	Malva neglecta (Sun)	0.135	2.12	0.765	0.052	-0.122	0.405	0.234	-0.019
Original data	Vinca minor	Shade-grown perennials	-1.176	-0.473	0.69	1.319	0.986	0.202	0.086	0.155
Original data	Vinca minor	Shade-grown perennials	-1.545	-0.147	0.094	0.502	-0.048	0.053	-0.009	0.128
Original data	Vinca minor	Shade-grown perennials	-1.287	-0.499	0.496	0.953	0.571	0.164	0.116	0.093
Original data	Vinca minor	Sun-grown perennials	-0.18	-1.92	-0.271	-0.156	-0.045	0.52	-0.779	0.021
Original data	Vinca minor	Sun-grown perennials	0.987	-1.347	2.019	0.946	0.943	0.263	-0.345	-0.296
Original data	Vinca minor	Sun-grown perennials	-0.288	-0.571	0.925	-0.185	-0.418	-0.052	-0.386	0.008
Demmig-Adams & Adams [21]	Asplenium nidus	Shade-grown perennials	-1.478	-0.042	-0.167	-0.716	-0.922	-0.152	0.055	-0.01
Demmig-Adams & Adams [21]	Colocasia esculenta	Shade-grown perennials	-2.306	-0.392	-0.416	1.212	-0.426	0.218	0.311	-0.044
Demmig-Adams & Adams [21]	Dieffenbachia x compacta	Shade-grown perennials	-2.145	-0.679	-0.654	0.612	-0.486	0.026	0.074	-0.039
Demmig-Adams & Adams [21]	Piper auritum	Shade-grown perennials	-1.785	-1.07	-0.419	-0.22	-0.577	0.003	0.069	-0.06
Demmig-Adams & Adams [21]	Piper nigrum	Shade-grown perennials	-2.543	-1.293	-0.518	1.567	-0.195	0.22	0.128	0.009
Demmig-Adams & Adams [21]	Syngonium podophyllum	Shade-grown perennials	-1.912	-0.848	-0.244	0.083	-0.514	0.198	0.216	-0.007
Demmig-Adams & Adams [21]	Tradescantia fluminensis	Shade-grown perennials	-1.561	-1.073	0.502	-0.55	-0.745	-0.026	-0.111	0.212
Demmig-Adams & Adams [21]	Hedera helix	Shade-grown perennials	-2.027	-0.772	-0.461	0.567	-0.499	0.142	-0.069	0.014
Demmig-Adams & Adams [21]	Mahonia repens	Shade-grown perennials	-1.292	0.434	-0.752	0.54	-0.615	-0.222	-0.3	-0.291
Demmig-Adams & Adams [21]	Parthenocissus quinquefolia	Shade-grown perennials	-1.736	-1.04	-0.069	0.625	-0.253	0.064	0.257	-0.144
Demmig-Adams & Adams [21]	Vinca minor	Shade-grown perennials	-1.452	-0.359	-0.73	0.15	-0.204	-0.487	-0.309	-0.086
Demmig-Adams & Adams [21]	Euonymus kiautschovicus	Sun-grown perennials	-0.562	0.11	-1.254	-0.056	0.749	0.427	0.445	0.122
Demmig-Adams & Adams [21]	Mahonia repens	Sun-grown perennials	0.041	-1.138	-1.075	0.01	1.108	-0.276	0.039	0.012
Demmig-Adams & Adams [21]	Parthenocissus quinquefolia	Sun-grown perennials	-0.668	-0.653	-1.027	-0.338	0.242	-0.481	-0.097	0.435
Demmig-Adams & Adams [21]	Vinca minor	Sun-grown perennials	-0.625	-0.82	-1.024	0.644	0.844	-0.528	0.022	0.038
Demmig-Adams & Adams [21]	Malva neglecta	Malva neglecta (Sun)	0.521	1.822	1.163	-0.312	-0.027	0.137	0.111	0.095
Demmig-Adams & Adams [21]	Brassica oleracea cv. Mammoth Red	Sun-grown annuals	-1.264	1.094	-0.953	0.395	-0.198	0.038	-0.148	0.194
Demmig-Adams & Adams [21]	Cucumis sativus cv. Marketmore 80	Sun-grown annuals	0.378	1.207	1.35	0.665	-0.062	-0.451	-0.102	-0.189
Demmig-Adams & Adams [21]	Cucumis sativus cv. National Pickling	Sun-grown annuals	0.355	0.464	-0.557	-0.356	0.214	-0.232	-0.195	-0.032
Demmig-Adams & Adams [21]	Cucumis sativus cv. Straight 8	Sun-grown annuals	0.296	1.008	0.299	0.244	-0.042	-0.237	-0.103	-0.204
Demmig-Adams & Adams [21]	Cucurbita pepo cv. Autumn Gold	Sun-grown annuals	0.874	1.33	-0.223	-0.215	0.295	-0.415	-0.013	-0.378
Demmig-Adams & Adams [21]	Helianthus annuus cv. Hopi Black Dye	Sun-grown annuals	0.026	2.18	0.421	0.043	-0.41	-0.096	0.103	0.002
Demmig-Adams & Adams [21]	Helianthus annuus cv. Taiyo	Sun-grown annuals	0.152	2.415	0.217	0.166	-0.198	-0.332	0.307	-0.078
Demmig-Adams & Adams [21]	Lycopersicon esculentum cv. Rutgers	Sun-grown annuals	-0.375	1.192	-0.155	0.317	0.185	-0.083	-0.1	-0.016
Demmig-Adams & Adams [21]	Phaseolus vulgaris cv. Speculator	Sun-grown annuals	-0.405	0.986	-1.75	-0.419	0.052	-0.246	-0.262	0.166
Demmig-Adams & Adams [21]	Solanum melongena cv. Black Beauty	Sun-grown annuals	-0.226	1.699	-0.492	-0.014	0.25	-0.029	-0.031	0.023
Demmig-Adams & Adams [21]	Solanum melongena cv. Long Purple	Sun-grown annuals	-0.321	1.765	-0.518	0.156	0.198	-0.074	0.094	-0.02
Demmig-Adams & Adams [21]	Solanum melongena cv. Long Purple	Sun-grown annuals	0.574	1.605	-0.777	-0.757	0.791	0.066	-0.155	0.225

## Sheet: TableS2
Table S2. Loading values of the eight pigment parameters used for principal component analysis for the eight resulting principal components (PC). PC1 and PC2 values are shown in Fig. 10B.
Metric	PC1 (57.9%)	PC2 (18.1%)	PC3 (13.0%)	PC4 (6.3%)	PC5 (2.8%)	PC6 (1.0%)	PC7 (0.6%)	PC8 (0.3%)
Chlorophyll a + b (µmol m–2)	-0.7064	0.2828	-0.1667	0.6224	0.0691	0.023	0.0223	-0.0044
Chlorophyll a/b (mol mol–1)	0.8496	0.4794	-0.0957	-0.0772	0.0723	0.057	0.1441	-0.0634
β-carotene (mmol mol–1 Chl a + b)	0.7407	0.6006	-0.0145	-0.0167	0.2739	-0.0687	-0.0966	0.0335
Lutein (mmol mol–1 Chl a + b)	0.8929	-0.318	-0.0953	0.2088	-0.087	-0.1929	-0.0154	-0.0635
Neoxanthin (mmol mol–1 Chl a + b)	0.4693	-0.7161	0.4107	0.1314	0.2765	0.062	0.0274	0.0016
Zeaxanthin (mmol mol–1 Chl a + b)	0.9381	-0.1176	-0.2503	0.1199	-0.1055	-0.0054	0.0703	0.1143
Antheraxanthin (mmol mol–1 Chl a + b)	0.9517	-0.0155	-0.1121	0.1338	-0.1361	0.1802	-0.1079	-0.0302
Violaxanthin (mmol mol–1 Chl a + b)	0.24	0.3858	0.8667	0.1236	-0.1628	-0.0192	0.0103	0.0141

## Sheet: TableS3
Table S3. Matrix of Pearson correlation coefficients between the eight variables used in the principal component analysis of pigment composition (Fig. 10).
	Chlorophyll a + b (µmol m–2)	Chlorophyll a/b (mol mol–1)	β-carotene (mmol mol–1 Chl a + b)	Lutein (mmol mol–1 Chl a + b)	Neoxanthin (mmol mol–1 Chl a + b)	Zeaxanthin (mmol mol–1 Chl a + b)	Antheraxanthin (mmol mol–1 Chl a + b)	Violaxanthin (mmol mol–1 Chl a + b)
Chlorophyll a + b (µmol m–2)	1	-0.487	-0.3464	-0.5853	-0.4996	-0.5859	-0.5822	-0.1396
Chlorophyll a/b (mol mol–1)	-0.487	1	0.9197	0.5837	0.0334	0.7503	0.7884	0.2841
β-carotene (mmol mol–1 Chl a + b)	-0.3464	0.9197	1	0.457	-0.0218	0.5944	0.6548	0.3511
Lutein (mmol mol–1 Chl a + b)	-0.5853	0.5837	0.457	1	0.5985	0.9257	0.8739	0.0517
Neoxanthin (mmol mol–1 Chl a + b)	-0.4996	0.0334	-0.0218	0.5985	1	0.41	0.3998	0.1626
Zeaxanthin (mmol mol–1 Chl a + b)	-0.5859	0.7503	0.5944	0.9257	0.41	1	0.941	-0.0027
Antheraxanthin (mmol mol–1 Chl a + b)	-0.5822	0.7884	0.6548	0.8739	0.3998	0.941	1	0.159
Violaxanthin (mmol mol–1 Chl a + b)	-0.1396	0.2841	0.3511	0.0517	0.1626	-0.0027	0.159	1
